# Supplementary material for: Lamivudine and Entecavir for Acute Hepatitis B: A Systematic Review and Meta-Analysis
Source: Viruses. 2023 Nov 10;15(11):2241. doi: 10.3390/v15112241 (PMC10675181; doi:10.3390/v15112241)
Supplement: Supplementary file 1 [file viruses-15-02241-s001.zip]

Archive with 1 entries (1 files):
- viruses-2664263-supplementary.pdf
